# Supplementary material for: Human–animal contact to inform zoonotic disease risk across gradients of agricultural land use change in the Central River Region (CRR) of The Gambia (ZooContact): a formative study
Source: Front Public Health. 2024 Sep 10;12:1424007. doi: 10.3389/fpubh.2024.1424007 (PMC11419968; doi:10.3389/fpubh.2024.1424007)
Supplement: Supplementary file 4 [file Table_4.XLSX]

## Sheet: Sheet1
ID	Sex	Age	Marital Status	Education	Job type	Years on work	Cultural group	Years of occupancy	Male Children	Female children	GPS	Construction materials	Fencing	Floor	Ceilling	Roofing	Total Occupants	Male occupants	Female occupants	Children below 17	Formal Employed adults	Informal employed adults	Unemployed adults	Formal educated adults	Formal educated children	Informal educated adults	Informal educated children	Uneducated adults	Uneducated children	Hunting	Fetching firewood	Fishing	Farming	Mosquitoes	Flies	Lice	Fleas	Ticks	Bugs	Mites	Pets	Small livestock	Medium livestock	Large livestock	Wild animal around household	Wild animals in nearby forest	Fruit trees	Plants	Garden
P1	1	3	2	4	7	30	1	6	2	3	13.3284463,-16.0135595	2	1	1	0	1	6	2	4	2	0	1	3	1	2	1	1	1	3	1	1	1	1	2	1	2	3	1	0	0	2	1	2	0	1	1,2,3	1,2,4,5	2	3
P2	1	3	2	3	6	20	1	7	10	1	13.3292658,-16.0129360	2	1	1	0	1	14	12	2	0	1	1	0	5	10	0	0	0	1	1	1	0	1	1	1	2	1	3	2	0	2	1	3	3	1,2,3,4,5,6,7,8	10	1,5,6	1	1
P3	2	3	2	1	1	20	1	42	7	2	13.329577,- 16.0132277	2	4	1	0	1	14	6	7	9	0	3	1	1	1	2	6	1	2	0	1	1	1	2	2	0	0	0	3	0	2	1	3	3	2	2	1,2,5,7	0	1
P4	1	4	2	4	1	13	1	50	5	8	13.3316757,-16.0115614	2	1	1	0	1	17	6	11	5	0	2	0	1	4	1	0	0	0	0	0	0	1	2	1	3	0	3	2	0	2	0	1	1	2,7	2,5,1,8,7	1,4,5,6	1	0
P5	1	2	2	4	6	0	1	34	6	0	13.3306918,-16.0118598	2	1	1	4	1	22	13	10	15	2	13	1	0	1	1	9	1	5	0	1	0	1	3	1	2	0	0	2	0	0	1	3	4	2,7	1,2	1	0	1
P6	1	3	2	4	7	26	1	35	5	2	13.3342377,-16.0109827	1	3	0	0	1	16	10	6	1	1	1	0	2	4	1	3	2	1	0	1	0	1	2	1	0	0	0	0	0	2	0	2	1	0	1,2,4	1	1	0
P7	1	4	2	2	6	30	5	30	0	0	13.3334870,-16.0103591	1	1	1	4	1	6	2	4	0	2	0	2	4	2	0	0	0	0	0	0	0	1	2	2	0	0	0	0	0	0	0	3	1	0	0	1,2,4	3,4	0
P8	1	4	2	4	1	60	1	50	11	4	0	2	3	1	0	1	16	9	5	8	0	5	0	1	0	2	6	2	3	0	1	1	1	1	2	2	2	3	1	0	2	1	2	1	2,7	1	1,4,5,7	0	1
P9	1	2	2	1	5	20	1	30	4	8	13.3347163,-16.0117739	2	3	0	0	1	15	5	10	5	0	5	0	3	12	0	0	0	0	0	1	1	1	1	1	1	0	3	1	0	0	1	2	0	1,2,4,5,7	1,2,3,4,5,7,	1,4,2	5,6,7	1
P10	2	3	2	1	1	15	3	30	2	1	13.3355955,-16.0114682	2	1	1	0	1	7	5	2	2	0	4	0	2	5	1	3	0	0	0	1	0	1	1	1	0	0	3	0	0	3	1	3	5	10	0	1,4,7	0	0
P11	1	2	1	2	6	20	1	17	4	2	13.3287095,-16.0085543	2	1	1	4	1	8	5	3	5	1	1	0	1	6	1	0	0	0	1	1	1	1	1	2	0	0	3	0	3	0	1	2	0	1,3,7,4,11	1,3,7,4,11	1,4,2,5,7,8	1,3,8	1
P12	1	2	2	3	6	8	1	8	1	0	13.3295515,-16.0089077	1	1	1	1	1	15	7	8	7	3	0	0	0	7	2	0	0	0	0	1	1	1	2	2	2	0	2	0	0	2	1	3	5	0	0	1,4,3,6,7	1	1
P13	2	2	2	4	7	4	1	6	1	0	13.3291516,-16.0098092	1	1	3	1	1	12	7	5	5	0	5	0	2	0	3	2	1	2	0	1	0	1	2	1	2	0	3	0	0	2	0	2	4	2,7,10	1	1,3	0	1
P14	1	4	2	4	1	50	1	42	7	6	13.3295330,-16.0092480	2	3	1	4	1	17	7	10	7	2	5	0	3	0	1	5	0	0	0	0	1	1	2	2	3	0	0	0	0	2	1	2	5	1	1,3,9,4,58	1,4,3,6	1	0
P15	1	3	2	2	6	15	1	20	7	7	13.3302938,-16.0098676	1	1	3	1	1	32	20	12	22	5	5	0	5	22	0	0	0	0	0	1	0	1	3	2	0	0	0	0	3	0	1	3	0	0	1	1,2,3,4	0	0
P16	2	3	2	5	1	40	1	22	0	4	13.3301577,-16.0106136	1	4	1	0	1	22	10	13	10	0	9	0	2	2	1	7	3	2	1	1	0	1	2	1	1	0	0	1	0	2	4	2	3	2,7,10	1	1,4	0	0
P17	2	2	2	4	1	26	1	25	3	2	13.3299215,-16.0118960	2	1	1	0	1	7	4	4	1	0	1	0	0	1	1	2	0	0	0	0	0	1	2	1	3	3	3	3	0	0	0	0	0	0	1	1,5	0	1
P18	2	2	2	2	2	5	1	22	1	1	13.3301059,-16.0128074	2	1	3	1	1	19	9	8	7	0	5	0	4	3	2	3	3	2	0	1	1	1	1	1	1	3	2	3	0	2	4	3	5	2,7,10	1,8	1,4,6	0	1,2
P19	1	4	2	4	1	50	1	56	26	13	13.3295049,-16.0136156	2	1	1	4	1	17	8	9	8	0	9	0	4	2	1	3	3	1	1	1	1	1	2	1	1	0	0	1	0	2	1	1	3	3	1,2,10,7,8	1,7,6	9	1
P20	2	2	2	4	1	30	1	20	2	4	13.3312823,-16.0098733	2	3	1	0	1	8	3	5	3	0	2	0	0	0	2	6	0	0	0	0	0	1	1	1	2	3	0	3	0	3	0	2	5	0	1	1,2,7	1	1
P21	1	3	2	3	6	20	1	7	2	6	0	1	1	3	1	1	9	2	7	5	2	0	0	1	1	1	0	0	0	0	0	0	1	1	1	0	0	0	0	0	0	0	0	0	0	0	1	0	0
P22	1	3	2	2	6	1	1	10	4	3	13.3306569,-16.0074620	2	4	1	1	1	7	6	1	4	1	2	0	1	2	1	2	1	2	0	1	1	1	1	1	0	3	0	0	0	2	1	2	0	0	0	1	0	1
P23	2	2	2	4	7	3	1	20	2	3	13.3320499,-16.0074496	2	4	1	0	1	10	5	5	0	3	0	1	0	1	3	3	0	0	0	0	0	1	1	1	2	0	0	0	0	0	0	0	0	0	1,2,4	1,2,6	1	1
P24	1	1	2	4	6	4	1	10	0	2	13.3327148,-16.0063767	2	4	1	4	1	6	1	5	2	1	1	2	1	0	3	1	0	0	0	1	1	1	1	1	0	0	0	0	0	0	1	2	0	2,11	1,2,3,4	1,3,4,5,6,7	1	1
P25	1	3	2	4	6	27	1	28	3	1	13.3324013,-16.054744	2	4	1	3	1	5	3	2	3	0	0	2	0	3	0	0	0	0	1	1	0	1	1	1	0	3	3	0	0	0	1	2	0	2,7,12	1,2	1	1	1
P26	1	3	2	2	7	20	1	7	4	4	13.3345897,-16.0071092	2	4	1	1	1	5	2	3	2	2	1	0	2	1	1	0	0	1	0	1	0	1	1	1	3	0	0	0	0	0	1	0	0	0	0	1,4	0	1
P27	2	4	2	5	2	10	3	33	3	1	13.3343019,-16.0077251	2	3	1	0	1	10	4	6	5	0	1	0	0	1	1	3	1	0	0	1	0	1	1	1	0	0	0	0	0	1	1	1	5	1	1,5,3	1,4	1	1
P28	1	3	2	4	1	25	1	45	2	2	13.347339,-16.0090032	1	1	3	3	1	17	7	10	7	1	8	1	4	3	2	3	1	3	1	1	1	1	2	1	1	0	2	2	0	2	4	3	1	2,7,10	1,4,8,10	1,2,7	1	1
P29	1	4	2	4	1	40	1	36	5	9	13.3341108,-16.0086897	1	1	1	4	1	13	7	6	5	0	1	0	0	3	5	10	0	0	0	0	0	1	1	1	0	2	0	2	0	0	1	2	3	6	1,5	1	1	1
P30	2	3	2	5	1	3	3	10	5	3	13.3349857,-16.0090334	2	4	1	0	1	15	12	3	2	0	13	0	0	1	1	1	2	0	0	1	0	1	1	1	0	0	0	2	0	0	1	3	3	11	1,4	1,6	0	1
P31	1	4	2	1	6	33	3	33	5	1	13.3364009,-16.0103722	1	4	1	4	1	13	7	6	5	1	0	4	4	6	0	0	0	0	0	1	0	1	1	1	0	0	0	0	3	3	1	3	5	0	0	1,4,9	0	1
P32	1	4	2	2	1	10	1	40	2	5	13.369862,-16.0107349	2	4	3	3	1	5	1	4	2	0	2	0	2	0	1	3	0	0	0	0	0	1	3	2	0	0	0	0	0	0	1	2	0	2,10	0	1,4	0	1
P33	2	4	2	4	1	60	1	65	2	6	13.3350367,-16.0101771	1	1	1	0	1	3	2	1	2	0	1	2	0	1	0	1	0	0	1	1	0	1	3	2	0	0	0	0	0	0	1	2	5	10	0	1	0	1
P34	1	2	1	2	7	0	1	20	0	0	0	2	1	1	0	1	17	5	12	10	1	4		2	7	3	7	0	0	0	1	0	1	1	1	0	0	1	2	0	3	1	3	5	0	1,2,11	1,2,3,4	0	1
P35	1	4	2	4	1	33	1	33	14	12	13.3338129,-16.0116304	2	1	1	0	1	15	9	6	9	0	3	0	1	7	3	4	0	0	0	0	0	1	1	1	3	3	3	3	0	1	0	2	5	7,11	1,5	1,2,4,6	1,9,10	1
P36	1	3	2	3	6	30	1	3	2	2	13.3544110,-16.0677718	1	1	1	4	1	4	4	0	2	2	0	1	3	0	0	0	1	0	0	1	0	1	3	3	0	0	0	0	0	3	1	2	1	0	0	1,2,4	0	0
P37	1	2	2	2	6	18	1	11	3	3	13.3540754,-16.0673926	2	4	1	0	1	9	4	5	5	1	1	0	1	4	0	4	2	1	0	1	1	1	1	1	0	0	3	0	1	0	1	2	3	6,11	1,3,4,13	1,4,5	0	1
P38	2	2	2	4	2	15	2	2	3	0	0	1	0	1	3	1	10	6	4	6	1	3	0	1	3	2	1	1	1	0	0	0	1	1	1	0	0	3	0	3	0	1	2	0	0	0	0	0	0
P39	1	3	3	1	1	10	1	30	2	1	13.3536223,16.0688500	2	4	0	0	1	4	3	1	1	0	2	0	2	0	0	2	0	0	0	1	1	1	1	1	0	1	1	0	3	0	1	2	0	6,11	1,2,4	1	0	0
P40	1	3	2	2	1	5	1	8	1	0	0	2	1	1	0	1	13	6	7	7	1	8	1	2	5	1	5	4	1	1	1	1	1	2	2	0	0	0	0	0	0	1	2	5	10	1,8	1,5	0	1
P41	1	2	1	2	1	20	3	32	0	0	13.3536223,-16.0688500	2	3	1	0	1	8	4	4	2	0	4	4	3	3	0		0	0	0	1	1	1	1	1	0	0	2	0	0	3	1	2	0	2,7	0	1	0	0
P42	2	2	2	4	1	3	1	11	2	2	0	2	1	1	1	1	6	3	3	4	1	1	0	1	4	1	4	0	0	0	0	0	1	2	1	1	2	0	0	0	2	1	2	3	6,10,11	1,4	0	0	0
P43	1	2	1	1	1	4	3	9	0	0	0	2	2	1	0	1	6	3	3	2	0	6	0	1	0	0	0	0	0	1	1	0	1	1	1	1	0	3	1	0	3	1	3	5	0	1	1	0	0
P44	1	4	2	4	1	28	1	61	6	7	0	1	1	3	3	1	25	10	15	10	1	3	0	3	10	1	0	1	3	0	1	0	1	2	1	3	0	0	0	0	1	1	3	1	10,11	1,5,4	1,4	5	0
P45	2	3	2	5	1	10	1	43	4	4	0	2	1	3	4	1	21	8	13	15	1	5	0	3	14	0	14	1	2	0	1	0	1	2	1	0	0	0	0	0	0	1	2	3	2,10,7,11	1	1,2,4,6	0	1
P46	1	4	2	5	1	12	1	16	8	3	0	2	4	0	0	1	7	2	5	2	0	1	0	2	5	1	1	0	0	0	0	1	1	2	2	0	2	0	3	0	0	1	2	0	0	1	1,6,8	0	0
P47	1	2	2	3	6	12	1	5	2	1	0	1	1	1	4	1	26	10	16	10	5	10	5	16	10	0	0	0	0	0	0	0	1	2	1	3	3	2	3	3	1	1	3	1	2,11	2,11	1,4,5	5	1
P48	2	2	1	2	7	7	1	16	0	0	0	2	4	1	0	1	6	2	4	3	0	2	0	1	3	0	2	1	0	0	1	0	1	2	3	0	0	0	0	0	0	1	2	1	2,10	2,1	1	0	1
P49	2	2	1	2	1	3	1	27	1	2	0	1	1	1	0	1	8	2	6	4	0	3	0	0	4	1	4	1	1	0	1	0	1	2	1	3	0	0	0	0	0	1	3	5	7,10	1	5	0	1
P50	2	2	2	5	1	3	1	13	4	2	0	2	4	1	0	1	7	4	3	2	0	2	0	0	4	0	0	0	0	0	1	0	1	1	1	1	0	0	3	0	1	1	3	1	2,6,11	1,2,10,4	1	0	1
										153							600
																														10	36	17	50	25	37	8	2	3	5	1	5	38	3
																																		20
																																		5
																																													Monkey	0.62
																																													Snakes	0.34
																																													Hyena	0.14
																																													Squirrel	0.26
																																													Bush pigs	0.14
																																													Fox	0.12
																																													Bush rat	0.08
																																													Rabbit	0.1
																																													Scorpion	0.26
																																													Monitor lizard	0.16
																																													Chameleon	0.2
																																													Owl	0.02
[truncated: 230 more columns]
